# Supplementary material for: Time trends in service provision and survival outcomes for patients with renal cancer treated by nephrectomy in England 2000–2010
Source: BJU Int. 2018 Apr 20;122(4):599–609. doi: 10.1111/bju.14217 (PMC6175431; doi:10.1111/bju.14217)
Supplement: Supplementary file 1 — Table S1 Data fields and their source. [file BJU-122-599-s001.xlsx]

## Sheet: Supplementary Appendix 1
Table S1. Data fields and their source. NCDR National Cancer Data Repository. HES Hospital Episode Statistics.
Fields		Source
Date of diagnosis		NCDR
Tumour site		NCDR
Tumour size		NCDR
T stage		NCDR
N stage		NCDR
M stage		NCDR
Stage (combined TNM stage)		NCDR
Vital status		NCDR
Date of death		NCDR
Age		HES
Ethnicity		HES
Date of admission		HES
Date of discharge		HES
Admission method (eg. Emergency)		HES
Hospital code		HES
Surgeon code		HES
Diagnostic code (max 20)		HES
Procedure code (max 24)		HES
Procedure date		HES
Waiting time (time from decision to treat to admission)		HES
Discharge method		HES
Type of nephrectomy		Derived from procedure code
Type of access		Derived from procedure code
Hospital volume		Derived from hospital code
Surgeon volume		Derived from surgeon code
Length of stay		Derived from dates of admission and discharge
Infection		Derived from diagnostic code
Haemorrhage		Derived from diagnostic code
Transfusion		Derived from diagnostic code and procedure code
Number of comorbidity		Derived from diagnostic code
