# Supplementary material for: Time trends in service provision and survival outcomes for patients with renal cancer treated by nephrectomy in England 2000–2010
Source: BJU Int. 2018 Apr 20;122(4):599–609. doi: 10.1111/bju.14217 (PMC6175431; doi:10.1111/bju.14217)
Supplement: Supplementary file 2 — Table S2 ICD10 and OPCS4 codes used in the study. [file BJU-122-599-s002.xlsx]

## Sheet: Supplementary Appendix 2
Table S2. ICD10 and OPCS4 codes used in the study.
ICD10 Codes
Renal Cell Carcinoma	C64
Infection	N390, A41, R50
Haemorrhage	T810
Blood transfusion	Z513
OPCS4 Codes
Total excision of kidney	M021, M023, M024, M025, M028, M029
Partial excision of kidney	M031, M032, M038, M039
Nephroureterectomy (excluded)	M022
Excision of transplanted kidney (excluded)	M026, M027
Laparoscopic/Robotic Access	Y508, Y751, Y752, Y753, Y754, Y755, Y758, Y759
Blood transfusion	X33
