# Supplementary material for: Time trends in service provision and survival outcomes for patients with renal cancer treated by nephrectomy in England 2000–2010
Source: BJU Int. 2018 Apr 20;122(4):599–609. doi: 10.1111/bju.14217 (PMC6175431; doi:10.1111/bju.14217)
Supplement: Supplementary file 3 — Table S3 Patient and tumour characteristics of those treated with nephrectomy in England between 2000 and 2010. [file BJU-122-599-s003.xlsx]

## Sheet: Supplementary Appendix 3
Table S3. Patient and tumour characteristics of those treated with nephrectomy in England between 2000 and 2010. AAPC Average Annual Percent Change.
		Year											AAPC (%)	p Value
	n	2000	2001	2002	2003	2004	2005	2006	2007	2008	2009	2010
Mean age, years (SD)	30763	63.2 (11.9)	63.0 (12.0)	62.8 (12.2)	62.1 (12.0)	62.5 (11.9)	63.0 (11.9)	62.9 (12.2)	63.0 (11.9)	62.9 (12.1)	62.9 (12.0)	62.9 (12.1)	0.01	1
Male, n (%)	30763	1,398 (63.2)	1,383 (65.0)	1,472 (64.6)	1,479 (62.6)	1,617 (64.3)	1,706 (63.1)	1,800 (61.8)	2,033 (64.9)	2,073 (61.5)	2,186 (62.8)	2,263 (61.8)	-0.3	0.09
White, n (%)	28481	1,784 (95.7)	1,755 (97.0)	1,897 (95.4)	2,023 (96.1)	2,184 (95.4)	2,337 (94.4)	2,614 (95.2)	2,881 (95.4)	3,045 (94.5)	3,186 (94.3)	3,370 (94.1)	-0.2	<0.01
Number of Comorbidities, n (%)	30763
0		1,491 (67.4)	1,416 (66.5)	1,460 (64.1)	1,536 (65.0)	1,543 (61.4)	1,622 (59.9)	1,698 (58.3)	1,783 (56.9)	1,839 (54.6)	1,858 (53.4)	1,951 (53.3)	-2.6	<0.01
1		564 (25.5)	520 (24.4)	596 (26.2)	609 (25.8)	740 (29.4)	781 (28.9)	882 (30.3)	952 (30.4)	1,075 (31.9)	1,103 (31.7)	1,121 (30.6)	2.7	<0.01
2/+		156 (7.1)	192 (9.0)	223 (9.8)	219 (9.3)	232 (9.2)	303 (11.2)	331 (11.4)	400 (12.8)	457 (13.6)	518 (14.9)	592 (16.2)	7.5	<0.01
Mean Tumour size, mm (SD)	12745	71.5 (38.5)	71.1 (38.8)	69.2 (35.7)	73.2 (40.2)	70.1 (37.3)	71.3 (38.8)	66.6 (35.9)	67.5 (36.4)	66.1 (36.9)	66.3 (38.4)	64.5 (35.5)	-1	<0.01
T Stage	14374
1, n (%)	5974	140 (31.3)	193 (34.2)	254 (34.6)	310 (34.9)	358 (37.1)	422 (37.2)	517 (42.1)	664 (42.7)	886 (44.5)	982 (45.3)	1248 (46.2)	4	<0.01
2, n (%)	2674	112 (25.0)	137 (24.3)	171 (23.3)	198 (22.3)	200 (20.8)	241 (21.3)	247 (20.1)	290 (18.7)	331 (16.6)	330 (15.2)	417 (15.4)	-5.1	<0.01
3, n (%)	5427	185 (41.3)	217 (38.4)	286 (38.9)	360 (40.5)	384 (39.8)	445 (39.2)	445 (36.2)	575 (37.0)	731 (36.7)	820 (37.8)	979 (36.3)	-1	0.01
4, n (%)	299	11 (2.5)	18 (3.2)	24 (3.3)	19 (2.1)	23 (2.4)	26 (2.3)	20 (1.6)	24 (1.5)	43 (2.2)	35 (1.6)	56 (2.1)	-5.3	0.02
N Stage	9324
0/X, n (%)	8473	298 (88.7)	318 (89.3)	406 (86.9)	524 (91.6)	576 (89.2)	608 (89.0)	725 (91.0))	823 (89.7)	1,100 (90.7)	1,313 (92.6)	1783 (92.9)	0.4	0.01
1/+, n (%)	851	38 (11.3)	38 (10.7)	61 (13.1)	48 (8.4)	70 (10.8)	75 (11.0)	72 (9.0)	95 (10.4)	113 (9.3)	105 (7.4)	1376 (7.1)	-4.1	0.01
M Stage	8940
0/X, n (%)	7613	244 (81.3)	275 (81.9)	356 (84.6)	434 (82.7)	512 (83.5)	556 (83.9)	660 (84.7)	741 (83.6)	1,032 (86.5)	1,195 (86.3)	1,608 (87.4)	0.6	<0.01
1, n (%)	1327	56 (18.7)	61 (18.2)	65 (15.4)	91 (17.3)	101 (16.5)	107 (16.1)	119 (15.3)	145 (16.4)	161 (13.5)	190 (13.7)	231 (12.6)	-3.3	<0.01
Stage	9591
I, n (%)	3498	111 (28.9)	132 (31.7)	175 (34.7)	198 (33.2)	235 (34.0)	280 (34.1)	353 (38.3)	376 (36.5)	434 (37.5)	545 (39.6)	659 (39.0)	2.7	<0.01
II, n (%)	1876	88 (22.9)	91 (21.9)	106 (21.0)	115 (19.3)	139 (20.1)	169 (20.6)	194 (21.0)	205 (19.9)	216 (18.7)	249 (18.1)	304 (18.0)	-2	<0.01
III, n (%)	2515	112 (29.2)	109 (26.2)	136 (27.0)	166 (27.8)	190 (27.5)	237 (28.8)	229 (24.8)	273 (26.5)	290 (25.1)	349 (25.4)	424 (25.1)	-1.2	0.02
IV, n (%)	1702	73 (19.0)	84 (20.2)	87 (17.3)	118 (19.8)	128 (18.5)	136 (16.6)	146 (15.8)	176 (17.1)	216 (18.7)	233 (16.9)	305 (18.0)	-1.1	0.14
