# Supplementary material for: Time trends in service provision and survival outcomes for patients with renal cancer treated by nephrectomy in England 2000–2010
Source: BJU Int. 2018 Apr 20;122(4):599–609. doi: 10.1111/bju.14217 (PMC6175431; doi:10.1111/bju.14217)
Supplement: Supplementary file 4 — Table S4 Number of nephrectomies and deaths within 30 and 90 days, and in‐hospital by age at operation. [file BJU-122-599-s004.xlsx]

## Sheet: Supplementary Appendix 4
Table S4. Number of nephrectomy and death within 30 days, 90 days and in hospital by age at operation. AAPC Average Annual Percent Change.
Period	Age
	18-64			65-74			≥75
	Neph (n)	Deaths (%)		Neph (n)	Deaths (%)		Neph (n)	Deaths (%)
Deaths within 30d
2000	1106	1.2		713	3.4		392	4.1
2001	1084	1.2		664	2.3		380	6.1
2002	1145	1.1		723	2.6		411	3.2
2003	1279	0.9		702	2.3		383	5
2004	1313	1.2		792	3.7		410	2.9
2005	1369	1		854	1.9		483	3.7
2006	1526	0.6		866	2.1		519	4.3
2007	1610	0.9		973	1.8		552	2.9
2008	1782	0.7		996	1.3		593	3
2009	1819	0.7		1027	1.8		633	3.3
2010	1941	0.5		1076	0.9		647	3.4
AAPC (%)		-7.5			-9.3			-3.8
p Value		<0.01			<0.01			0.09
Deaths within 90d
2000	1106	3.1		713	6		392	8.2
2001	1084	3.8		664	4.5		380	11.1
2002	1145	3.6		723	5.3		411	7.1
2003	1279	2.5		702	4.3		383	6.8
2004	1313	3.3		792	6.8		410	5.9
2005	1369	3.2		854	3.9		483	6.4
2006	1526	2.5		866	4		519	6.4
2007	1610	2.2		973	3.6		552	5.4
2008	1782	2.1		996	3.3		593	5.4
2009	1819	2.1		1027	3.2		633	4.7
2010	1941	1.7		1076	2.7		647	5.3
AAPC (%)		-6.6			-6.7			-6
p Value		<0.01			<0.01			<0.01
Deaths in hospital
2000	1106	0.9		713	3.4		392	4.9
2001	1084	1.3		664	2.7		380	6.6
2002	1145	1		723	2.4		411	2.9
2003	1279	0.9		702	2.6		383	6.3
2004	1313	0.9		792	3.8		410	3.7
2005	1369	0.7		854	1.4		483	4.8
2006	1526	0.6		866	2.1		519	4.8
2007	1610	0.9		973	1.6		552	4.2
2008	1782	0.6		996	1.8		593	3.2
2009	1819	0.7		1027	1.4		633	3.5
2010	1941	0.3		1076	0.9		647	2.9
AAPC (%)		-8.6			-10.1			-4.8
p Value		0.01			<0.01			0.07
